# Supplementary material for: Tetracycline-inactivating enzymes from environmental, human commensal, and pathogenic bacteria cause broad-spectrum tetracycline resistance
Source: Commun Biol. 2020 May 15;3:241. doi: 10.1038/s42003-020-0966-5 (PMC7229144; doi:10.1038/s42003-020-0966-5)
Supplement: Supplementary file 3 — Supplementary Data 1 [file 42003_2020_966_MOESM3_ESM.xlsx]

## Sheet: Sheet1
Name	Location	Habitat	Accession or sequence
TE_0402_Contig_2034_Mean_4375	El Salvador	Human gut	MT292305
S07_TE.24_364-1143	Minnesota	Soil	AIA12764.1
S07_TE.28_2-379	Minnesota	Soil	AIA12941.1
S08_TE.2_1046-1630	Minnesota	Soil	AIA13089.1
S16_TE.20_371-1402	Michigan	Soil	AIA17425.1
S17_TE.9_378-1541	Michigan	Soil	AIA17953.1
S20_TE.10_1523-2206	Michigan	Soil	AIA19068.1
tet(47)	Minnesota	Soil	AKQ05891.1
tet(48)	Minnesota	Soil	AKQ05892.1
tet(49)	Minnesota	Soil	AKQ05893.1
tet(50)	Minnesota	Soil	AKQ05894.1
tet(51)	Michigan	Soil	AKQ05895.1
tet(52)	Michigan	Soil	AKQ05896.1
tet(53)	Michigan	Soil	AKQ05897.1
tet(54)	Michigan	Soil	AKQ05898.1
tet(55)	Michigan	Soil	AKQ05899.1
TG_060502_Contig_1_Mean_2423_Len_3816_2606_3745	El Salvador	Human gut	AMP47097.1
TG_060502_Contig_2_Mean_33_Len_502_3_362	El Salvador	Human gut	AMP47099.1
TE_01A_000_Contig_8_Mean_355_Len__3512_1794_2432	Peru	Human gut	AMP48964.1
TG_01A_000_Contig_1_Mean_305_Len__3292_775_1941	Peru	Human gut	AMP48969.1
TE_01D_013_Contig_12_Mean_48_Len_2743_1395_2555	Peru	Human gut	AMP49502.1
TG_01D_013_Contig_1_Mean_23_Len_6391_3529_4689	Peru	Human gut	AMP49528.1
TE_01E_015_Contig_7_Mean_431_Len_2022_796_1956	Peru	Human gut	AMP49832.1
TG_01E_015_Contig_1_Mean_246_Len_2297_337_1497	Peru	Human gut	AMP49834.1
TE_01G_000_2_Contig_3_Mean_5714_Len__3456_1908_3068	Peru	Human gut	AMP50073.1
TG_01I_012_Contig_3_Mean_19428_Len_3176_1741_2901	Peru	Human gut	AMP50242.1
TE_01X_000_Contig_14_Mean_406_Len_5131_2215_2766	Peru	Animal gut	AMP50696.1
TE_01Z_000_Contig_12_Mean_288_Len__3487_1166_2326	Peru	Human gut	AMP50907.1
TG_03C_000_Contig_2_Mean_35_Len__5523_3136_4296	Peru	Human gut	AMP51662.1
TE_03E_000_Contig_6_Mean_3985_Len__7596_4139_5299	Peru	Human gut	AMP52291.1
TE_03F_000_Contig_7_Mean_5707_Len__4232_2018_3184	Peru	Human gut	AMP52595.1
TE_03G_000_Contig_18_Mean_2698_Len_6511_2990_4150	Peru	Human gut	AMP52928.1
TG_03G_000_Contig_1_Mean_5007_Len_189_3_188	Peru	Human gut	AMP52952.1
TG_03G_000_Contig_4_Mean_5129_Len_4579_2069_3229	Peru	Human gut	AMP52958.1
TG_05A_000_Contig_2_Mean_22_Len__3342_2088_3254	El Salvador	Human gut	AMP53494.1
TE_05B_000_Contig_9_Mean_63_Len__2872_517_1677	Peru	Human gut	AMP53609.1
TE_05C_000_Contig_9_Mean_331_Len__3855_1439_2605	Peru	Human gut	AMP53775.1
TE_6F_Contig_11_Mean_4664_Len_1163_3_419	El Salvador	Latrine	AMP54160.1
TE_6F_Contig_11_Mean_4664_Len_1163_539_850	El Salvador	Latrine	AMP54161.1
TE_6F_Contig_13_Mean_4921_Len_1015_2_340	El Salvador	Latrine	AMP54169.1
tet(X13)	El Salvador	Latrine	AMP54221.1
TG_6F_Contig_3_Mean_560_Len_3323_1099_2235	El Salvador	Latrine	AMP54231.1
tet(X7)	El Salvador	Latrine	AMP54443.1
TE_08A_000_Contig_14_Mean_353_Len__7761_3839_4999	Peru	Human gut	AMP54776.1
TG_08A_000_Contig_4_Mean_283_Len__5131_3776_4432	Peru	Human gut	AMP54814.1
TG_08A_000_Contig_6_Mean_504_Len__2424_1896_2423	Peru	Human gut	AMP54818.1
TE_08E_000_Contig_10_Mean_278_Len_3554_1242_2402	Peru	Human gut	AMP55018.1
tet(X)	NA	NA	AMP55333.1
9F_TE_Contig_3_Mean_42_Len_1527_2_1153	El Salvador	Latrine	AMP55728.1
tet(X12)	El Salvador	Human gut	AMP56803.1
TG_0402_Contig_17_Mean_242636_Len_2155_416_598	El Salvador	Human gut	AMP57016.1
TG_0402_Contig_17_Mean_242636_Len_2155_585_1583	El Salvador	Human gut	AMP57017.1
TG_0402_Contig_19_Mean_168636_Len_144_2_142	El Salvador	Human gut	AMP57020.1
tet(X8)	El Salvador	Human gut	AMP57029.1
TG_0402_Contig_30_Mean_259_Len_4518_1981_2502	El Salvador	Human gut	AMP57041.1
TG_0402_Contig_30_Mean_259_Len_4518_2480_3118	El Salvador	Human gut	AMP57042.1
TE_0402_Contig_991_Mean_3831_Len_2453_3_1148	El Salvador	Human gut	AMP57053.1
TG_0402_Contig_39_Mean_36_Len_4398_2673_3026	El Salvador	Human gut	AMP57061.1
TG_0402_Contig_39_Mean_36_Len_4398_3157_3837	El Salvador	Human gut	AMP57062.1
tet(X10)	El Salvador	Human gut	AMP57073.1
TG_0402_Contig_4_Mean_40_Len_1312_1098_1310	El Salvador	Human gut	AMP57077.1
TE_0407_3a_Contig_2_Mean_3138_Len_1190_2_850	El Salvador	Human gut	AMP57187.1
15_m_TE_Contig_110_Mean_60907_Len_8135_2829_3989	St. Louis	Human gut	APO26789.1
15_m_TE_Contig_110_Mean_60907_Len_8135_4164_4547	St. Louis	Human gut	APO26790.1
15_m_TE_Contig_27_Mean_39602_Len_3822_1195_2355	St. Louis	Human gut	APO26822.1
15_m_TE_Contig_27_Mean_39602_Len_3822_2530_3669	St. Louis	Human gut	APO26823.1
15_m_TE_Contig_64_Mean_18799_Len_1181_2_772	St. Louis	Human gut	APO26830.1
15_m_TE_Contig_66_Mean_47028_Len_3251_2_799	St. Louis	Human gut	APO26832.1
15_m_TE_Contig_66_Mean_47028_Len_3251_803_1186	St. Louis	Human gut	APO26833.1
15_m_TG_Contig_1_Mean_31803_Len_2889_931_2097	St. Louis	Human gut	APO26848.1
15_m_TG_Contig_1_Mean_31803_Len_2889_2266_2889	St. Louis	Human gut	APO26849.1
tet(56)	NA	Legionella longbeachae	ARB93503.1
TE_0402_Contig_2040_Mean_222a	El Salvador	Human gut	MT292310
tet(X11)	El Salvador	Human gut	MT292307
TE_0402_Contig_1910_Mean_26315	El Salvador	Human gut	MT292308
tet(X9)	El Salvador	Human gut	MT292309
TE_0402_Contig_2040_Mean_222b	El Salvador	Human gut	MT292306
TE_0402_Contig_455_Mean_49396	El Salvador	Human gut	MT292311
TE_0402_Contig_1585_Mean_15_Len_508_1_507	El Salvador	Human gut	QER66036.1
TE_0402_Contig_61_Mean_294	El Salvador	Human gut	MT292312
