# Supplementary material for: Tetracycline-inactivating enzymes from environmental, human commensal, and pathogenic bacteria cause broad-spectrum tetracycline resistance
Source: Commun Biol. 2020 May 15;3:241. doi: 10.1038/s42003-020-0966-5 (PMC7229144; doi:10.1038/s42003-020-0966-5)
Supplement: Supplementary file 4 — Supplementary Data 2 [file 42003_2020_966_MOESM4_ESM.xlsx]

## Sheet: Fig. 1
	TE_6F_Contig_236_1	TG_0402_Contig_27_1	TE_7F_Contig_3_1	TE_0402_Contig_1211_1	tetX_1	TG_0402_Contig_45_1	TE_0402_Contig_2040_1	TE_0402_Contig_1789_1	TG_0401_3a_Contig_236_1	Tet_48__1	Tet_55__1	Tet_50__1	Tet_56___L_longbeachae_ORF__1	Tet_54__1	Tet_52__1	Tet_53__1	Tet_51__1	Tet_49__1	Tet_47__1	S08_TE_2_1046-1630_1
TE_6F_Contig_236_1	100	93.92	96.83	96.03	84.39	84.66	85.89	89.15	89.95	21.39	23.1	22.41	20.89	20.67	24.23	20.45	23.81	23.81	22.01	21.57
TG_0402_Contig_27_1	93.92	100	96.83	96.03	86.51	86.77	86.69	92.06	91.27	20.83	21.97	21.01	19.78	18.99	22.28	18.77	22.41	21.85	20.06	20.92
TE_7F_Contig_3_1	96.83	96.83	100	99.21	85.45	85.71	86.69	91.01	90.21	20.83	22.82	21.85	20.89	19.55	23.4	19.61	22.97	22.97	21.45	20.92
TE_0402_Contig_1211_1	96.03	96.03	99.21	100	85.71	85.98	86.69	90.21	90.48	20.83	22.82	21.85	20.89	19.83	23.68	20.17	22.97	23.25	21.73	20.92
tetX_1	84.39	86.51	85.45	85.71	100	99.74	98.39	94.59	94.59	20.38	21.41	21.01	19.22	18.44	21.45	18.49	21.01	20.73	19.24	18.95
TG_0402_Contig_45_1	84.66	86.77	85.71	85.98	99.74	100	98.39	94.85	94.85	20.38	21.41	21.01	19.22	18.44	21.45	18.49	21.01	20.73	19.24	18.95
TE_0402_Contig_2040_1	85.89	86.69	86.69	86.69	98.39	98.39	100	93.95	92.34	21.03	21.3	20.69	19.66	18.03	20.94	18.53	21.55	19.83	18.97	20.26
TE_0402_Contig_1789_1	89.15	92.06	91.01	90.21	94.59	94.85	93.95	100	95.1	20.11	21.13	21.57	19.78	18.72	21.73	17.93	21.57	21.01	19.51	19.61
TG_0401_3a_Contig_236_1	89.95	91.27	90.21	90.48	94.59	94.85	92.34	95.1	100	20.11	22.25	21.01	19.78	18.72	22.28	18.49	21.85	21.57	20.05	20.26
Tet_48__1	21.39	20.83	20.83	20.83	20.38	20.38	21.03	20.11	20.11	100	53.39	57.51	56.7	58.55	52.44	54.92	57.51	55.96	54.29	56.42
Tet_55__1	23.1	21.97	22.82	22.82	21.41	21.41	21.3	21.13	22.25	53.39	100	60.52	60.26	58.18	55.58	55.32	59.22	56.88	56.88	57.3
Tet_50__1	22.41	21.01	21.85	21.85	21.01	21.01	20.69	21.57	21.01	57.51	60.52	100	78.29	65.89	58.4	62.02	63.31	60.72	62.53	63.89
Tet_56___L_longbeachae_ORF__1	20.89	19.78	20.89	20.89	19.22	19.22	19.66	19.78	19.78	56.7	60.26	78.29	100	69.77	61.7	63.57	66.15	63.31	64.08	66.67
Tet_54__1	20.67	18.99	19.55	19.83	18.44	18.44	18.03	18.72	18.72	58.55	58.18	65.89	69.77	100	68.22	73.9	70.28	72.35	71.83	73.33
Tet_52__1	24.23	22.28	23.4	23.68	21.45	21.45	20.94	21.73	22.28	52.44	55.58	58.4	61.7	68.22	100	72.61	77	77	79.07	76.67
Tet_53__1	20.45	18.77	19.61	20.17	18.49	18.49	18.53	17.93	18.49	54.92	55.32	62.02	63.57	73.9	72.61	100	73.9	77.52	75.97	80
Tet_51__1	23.81	22.41	22.97	22.97	21.01	21.01	21.55	21.57	21.85	57.51	59.22	63.31	66.15	70.28	77	73.9	100	80.1	80.62	80
Tet_49__1	23.81	21.85	22.97	23.25	20.73	20.73	19.83	21.01	21.57	55.96	56.88	60.72	63.31	72.35	77	77.52	80.1	100	81.65	82.78
Tet_47__1	22.01	20.06	21.45	21.73	19.24	19.24	18.97	19.51	20.05	54.29	56.88	62.53	64.08	71.83	79.07	75.97	80.62	81.65	100	83.33
S08_TE_2_1046-1630_1	21.57	20.92	20.92	20.92	18.95	18.95	20.26	19.61	20.26	56.42	57.3	63.89	66.67	73.33	76.67	80	80	82.78	83.33	100

## Sheet: Fig. 2
Strain	Tetracycline	Oxytetracycline	Chlortetracycline	Anhydrotetracycline	Tigecycline	Doxycycline	Minocycline	Metacycline	Demeclocycline	Lymecycline	Meclocycline sulfosalicylate	4-epitetracycline	Omadacycline	Eravacycline
pZE21	1	1	1	1	1	1	1	1	1	1	1	1	1	1
Tet(47)	32	32	16	1	1	32	1	64	64	64	16	16	1	1
Tet(48)	32	16	16	1	1	8	1	16	64	64	16	16	1	1
Tet(49)	32	32	16	1	1	32	1	64	64	64	16	16	2	1
Tet(50)	32	8	16	1	1	4	2	8	64	64	4	16	1	1
Tet(51)	32	16	16	1	1	8	1	16	64	64	16	16	2	1
Tet(52)	32	16	16	1	1	16	1	64	64	64	16	16	2	1
Tet(53)	32	16	16	1	1	16	4	64	64	64	16	16	1	1
Tet(56)	16	16	8	1	1	16	1	32	4	64	4	16	1	1
Tet(54)	32	8	8	1	1	2	1	16	16	64	16	16	1	1
Tet(55)	8	2	8	1	1	2	1	1	8	32	1	8	1	1
Tet(X)	16	4	8	1	4	8	1	32	16	16	16	16	2	2
TE_0402_Contig_2040 (2059_2805)	1	1	1	1	1	1	1	1	1	1	16	1	1	1
TE_7F_Contig_3 (452_1588)	32	8	16	1	64	32	64	64	64	64	16	16	64	8
TG_0402_Contig_27 (425_1561)	32	32	16	1	32	32	32	64	64	64	16	16	64	16
TE_0402_Contig_1789 (2156_3322)	32	16	16	1	8	16	4	64	32	64	16	16	16	16
TE_0402_Contig_1211 (2189_3325)	32	32	16	1	64	32	64	64	64	64	16	16	64	16
TG_0402_Contig_45 (861_2027)	32	16	16	1	16	16	8	64	32	64	16	16	16	8
TG_0401_3a_Contig_236 (181_1347)	32	16	16	1	64	32	64	64	64	64	16	16	64	16
TE_6F_Contig_7 (1101_2237)	32	32	16	1	64	32	64	64	64	64	16	16	64	16
S08_TE.2:1046-1630 Contig:2	1	1	1	1	1	1	1	1	1	1	1	1	1	1

## Sheet: Fig. 3
			Velocity (Abs/min)
Enzyme	Substrate	[Substrate] (µM)	replicate1	replicate2	replicate3
Tet(X7)	Omadacycline	0	0.008	0.0053	0.0066
Tet(X7)	Omadacycline	0.975	0.0134	0.0113	0.0135
Tet(X7)	Omadacycline	1.95	0.033		0.031
Tet(X7)	Omadacycline	3.9	0.044	0.0435	0.0423
Tet(X7)	Omadacycline	8.12	0.0552	0.0542	0.0562
Tet(X7)	Omadacycline	10.1	0.06	0.061	0.0604
Tet(X7)	Omadacycline	20.1	0.0709	0.0748	0.0678
Tet(X7)	Omadacycline	29.9	0.076	0.0734	0.0737
Tet(X7)	Tigecycline	0	0.0062	0.0057	0.0049
Tet(X7)	Tigecycline	1.95	0.0349	0.0323	0.0315
Tet(X7)	Tigecycline	3.9	0.0703	0.0611	0.0571
Tet(X7)	Tigecycline	6.17	0.084	0.0781	0.0813
Tet(X7)	Tigecycline	8.12	0.0954	0.0815	0.0798
Tet(X7)	Tigecycline	10.1	0.0928	0.0931	0.0913
Tet(X7)	Tigecycline	20.1	0.1119	0.1058	0.1096
Tet(X7)	Tigecycline	29.9	0.1155	0.1164	0.1103
Tet(X7)	Eravacycline	0	0.0072	0.0042	0.0085
Tet(X7)	Eravacycline	1.95	0.0131	0.0076	0.0107
Tet(X7)	Eravacycline	3.9	0.0559	0.0566	0.0464
Tet(X7)	Eravacycline	6.17	0.0987	0.0974	0.0909
Tet(X7)	Eravacycline	8.12	0.1076	0.1047	0.1099
Tet(X7)	Eravacycline	10.1	0.1075	0.1174	0.1072
Tet(X7)	Eravacycline	20.1	0.1239	0.1251	0.1243
Tet(X7)	Eravacycline	29.9	0.114	0.12	0.12
Tet(X)	Tigecycline	0	0.0013	0.0013	0.0013
Tet(X)	Tigecycline	1.95	0.006	0.006	0.0056
Tet(X)	Tigecycline	3.9	0.01	0.009	0.0094
Tet(X)	Tigecycline	6.17	0.0111	0.0116
Tet(X)	Tigecycline	8.12	0.0129	0.0125	0.0123
Tet(X)	Tigecycline	10.1	0.0139	0.0141	0.0136
Tet(X)	Tigecycline	20.1	0.0184	0.0179	0.0179
Tet(X)	Tigecycline	29.2	0.0203	0.0217	0.0193
Tet(X)	Tigecycline	39.6	0.0207	0.0208	0.0208
Tet(X)	Eravacycline	0	0.001	0.0012	0.0011
Tet(X)	Eravacycline	1.95	0.0084	0.0077	0.0078
Tet(X)	Eravacycline	3.9	0.0105	0.0103	0.0105
Tet(X)	Eravacycline	6.17	0.0118	0.0121	0.0119
Tet(X)	Eravacycline	10.1	0.0141	0.015	0.0153
Tet(X)	Eravacycline	20.1	0.017	0.0171	0.0175
Tet(X)	Eravacycline	29.2	0.0189	0.0192	0.0207
Tet(X)	Eravacycline	39.6	0.0179	0.0192	0.0213
Tet(X)	Omadacycline	0	0.0012	0.0013	0.0011
Tet(X)	Omadacycline	2.922	0.0043	0.0039	0.0037
Tet(X)	Omadacycline	6.169	0.006	0.0057	0.0053
Tet(X)	Omadacycline	8.117	0.0067	0.0068	0.0067
Tet(X)	Omadacycline	20.13	0.01	0.0098	0.0096
Tet(X)	Omadacycline	39.61	0.0117	0.0122	0.0114
Tet(X)	Omadacycline	59.091	0.0121	0.0126	0.013
Tet(X)	Omadacycline	68.831	0.0136	0.0127	0.0123
Tet(X)	Omadacycline	101.299	0.0137	0.0131	0.0134

## Sheet: Fig. 5
				Velocity (Abs/min)
Enzyme	Inhibitor	Substrate	log([Inhibitor]) (µM)	replicate1	replicate2	replicate3
Tet(X7)	aTc	Eravacycline	-15	0.0872	0.09	0.0825
Tet(X7)	aTc	Eravacycline	-0.98297	0.076	0.0753	0.0753
Tet(X7)	aTc	Eravacycline	-0.30103	0.0738	0.0744	0.0722
Tet(X7)	aTc	Eravacycline	0.113943	0.0679	0.0659	0.0673
Tet(X7)	aTc	Eravacycline	0.715167	0.0482	0.0479	0.0458
Tet(X7)	aTc	Eravacycline	1.01703	0.0338	0.0381	0.0379
Tet(X7)	aTc	Eravacycline	1.69897	0.0167	0.0171	0.0161
Tet(X7)	aTc	Eravacycline	2	0.0082	0.0073	0.0084
Tet(X7)	aTc	Eravacycline	15	0.0038	0.0051	0.004
Tet(X7)	aDem	Eravacycline	-15	0.0795	0.0811	0.0838
Tet(X7)	aDem	Eravacycline	-1.28483	0.0758	0.0806	0.0791
Tet(X7)	aDem	Eravacycline	-0.98297	0.0787	0.078	0.0756
Tet(X7)	aDem	Eravacycline	-0.30103	0.0723	0.0646	0.0645
Tet(X7)	aDem	Eravacycline	0.113943	0.0552	0.0563	0.0575
Tet(X7)	aDem	Eravacycline	0.715167	0.0376	0.0393	0.0406
Tet(X7)	aDem	Eravacycline	1.01703	0.0242	0.0253	0.024
Tet(X7)	aDem	Eravacycline	1.69897	0.0209	0.0182	0.0202
Tet(X7)	aDem	Eravacycline	2	0.013	0.0122	0.0134
Tet(X7)	aDem	Eravacycline	15	0.0096	0.0099	0.0101
Tet(X7)	aTc	Omadacycline	-15	0.0476	0.0473	0.0461
Tet(X7)	aTc	Omadacycline	-1.98297	0.0343	0.0352	0.0361
Tet(X7)	aTc	Omadacycline	-1.28483	0.0342	0.0357	0.0341
Tet(X7)	aTc	Omadacycline	-0.30103	0.0328	0.0323	0.0342
Tet(X7)	aTc	Omadacycline	0.113943	0.0267	0.027	0.0276
Tet(X7)	aTc	Omadacycline	0.715167	0.0162	0.0156	0.0167
Tet(X7)	aTc	Omadacycline	1.01703	0.0117	0.0117	0.012
Tet(X7)	aTc	Omadacycline	2	0.0054	0.007	0.0069
Tet(X7)	aTc	Omadacycline	15	0.0049	0.004	0.0037
Tet(X7)	aDem	Omadacycline	-15	0.0358	0.0364	0.0383
Tet(X7)	aDem	Omadacycline	-1.88606	0.0332	0.0341	0.0339
Tet(X7)	aDem	Omadacycline	-1.28483	0.032	0.0312	0.0322
Tet(X7)	aDem	Omadacycline	-0.98297	0.0298	0.029	0.029
Tet(X7)	aDem	Omadacycline	-0.30103	0.0209	0.0237	0.0225
Tet(X7)	aDem	Omadacycline	0.113943	0.0167	0.0169	0.0165
Tet(X7)	aDem	Omadacycline	1.01703	0.0117	0.0118	0.0135
Tet(X7)	aDem	Omadacycline	15	0.0129	0.0136	0.013
Tet(X7)	aTc	Tigecycline	-15	0.0978	0.0923	0.0964
Tet(X7)	aTc	Tigecycline	-1.34199	0.0825	0.0808	0.0823
Tet(X7)	aTc	Tigecycline	-1.01144	0.0777	0.0733	0.0786
Tet(X7)	aTc	Tigecycline	-0.30103	0.0556	0.0605	0.065
Tet(X7)	aTc	Tigecycline	0.113943	0.0449	0.0445	0.0429
Tet(X7)	aTc	Tigecycline	0.658011	0.0254	0.0235	0.0231
Tet(X7)	aTc	Tigecycline	0.988559	0.0167	0.0156	0.0152
Tet(X7)	aTc	Tigecycline	1.40312	0.009	0.0128	0.0066
Tet(X7)	aTc	Tigecycline	1.69897	0.0076	0.0074	0.0086
Tet(X7)	aTc	Tigecycline	2	0.0084	0.006	0.0092
Tet(X7)	aTc	Tigecycline	15	0.0008	0.0026	0.0007
Tet(X7)	aDem	Tigecycline	-15	0.0907	0.0906	0.0912
Tet(X7)	aDem	Tigecycline	-1.88606	0.0825	0.0803	0.0725
Tet(X7)	aDem	Tigecycline	-1.34199	0.0675	0.0691	0.0669
Tet(X7)	aDem	Tigecycline	-1.01144	0.0612	0.0645	0.0582
Tet(X7)	aDem	Tigecycline	-0.30103	0.0406	0.0464	0.0411
Tet(X7)	aDem	Tigecycline	0.113943	0.024	0.0249	0.0221
Tet(X7)	aDem	Tigecycline	0.658011	0.0158	0.0162	0.0191
Tet(X7)	aDem	Tigecycline	0.988559	0.0146	0.0139	0.0135
Tet(X7)	aDem	Tigecycline	1.69897	0.0132	0.0123	0.0138
Tet(X7)	aDem	Tigecycline	2	0.0108	0.0118	0.012
Tet(X7)	aDem	Tigecycline	15	0.0087	0.0083	0.0073
Tet(X)	aDem	Tigecycline	-15	0.0097	0.0096	0.0081
Tet(X)	aDem	Tigecycline	-2.1875	0.0073	0.0087	0.0071
Tet(X)	aDem	Tigecycline	-1.1875	0.0073	0.0069	0.007
Tet(X)	aDem	Tigecycline	-0.1875	0.0051	0.0051	0.0047
Tet(X)	aDem	Tigecycline	0.8125	0.0041	0.0041	0.0041
Tet(X)	aDem	Tigecycline	2.3038	0.0019	0.0011	0.0021
Tet(X)	aDem	Tigecycline	15	0.0018	0.0017	0.0014
Tet(X)	aCTc	Tigecycline	-15	0.0108	0.0105	0.0101
Tet(X)	aCTc	Tigecycline	-1.1875	0.0089	0.0086	0.0092
Tet(X)	aCTc	Tigecycline	-0.5855	0.0067	0.006	0.0071
Tet(X)	aCTc	Tigecycline	-0.1875	0.0049	0.0045	0.0045
Tet(X)	aCTc	Tigecycline	0.4145	0.0028	0.0033	0.0026
Tet(X)	aCTc	Tigecycline	0.8125	0.0021	0.0026	0.0031
Tet(X)	aCTc	Tigecycline	1.4145	0.0015	0.002	0.0016
Tet(X)	aCTc	Tigecycline	1.8539	0.0007	0.0005	0.0008
Tet(X)	aCTc	Tigecycline	15	0	0.0006	0.0003
Tet(X)	aTc	Tigecycline	-15	0.0139	0.0125	0.0126
Tet(X)	aTc	Tigecycline	-1.1875	0.0107	0.0113	0.0121
Tet(X)	aTc	Tigecycline	-0.5855	0.0101	0.0102	0.0102
Tet(X)	aTc	Tigecycline	-0.1875	0.0075	0.0089	0.0087
Tet(X)	aTc	Tigecycline	0.4145	0.005	0.0064	0.0057
Tet(X)	aTc	Tigecycline	0.8125	0.0036	0.0035	0.0049
Tet(X)	aTc	Tigecycline	1.4145	0.0025	0.003
Tet(X)	aTc	Tigecycline	1.7156	0.0024	0.0028	0.0026
Tet(X)	aTc	Tigecycline	1.8539	0.0021	0.0022	0.0024
Tet(X)	aTc	Tigecycline	2.1647	0.0007	0.0015
Tet(X)	aTc	Tigecycline	15	0.0004	0.0001	0.0001
